# Supplementary material for: The TSPO-NOX1 axis controls phagocyte-triggered pathological angiogenesis in the eye
Source: Nat Commun. 2020 Jun 1;11:2709. doi: 10.1038/s41467-020-16400-8 (PMC7264151; doi:10.1038/s41467-020-16400-8)
Supplement: Supplementary file 4 — Source Data [file 41467_2020_16400_MOESM4_ESM.xlsx]

## Sheet: Figure 1b
	Figure 1 b
		Retina
		Grid cross points/cell
	Mean	DMSO		XBD173
		3d	7d	3d	7d
	1	2.9	3.10021	5.2	5.8
	2	2.7	3.08571	3.857	4.65
	3	3.07	3.46154	4.038	5.58
	4	2.5	4.35294	4.824	6.34783
	5	3.182	3.95454	4.057	4.034
	6	2.99	3.90909	4.35	3.6087
	7	2.652	4.6609	4.914	3.975
	8	2.48	4.9	5.216	4.38333
	9	2.765	3.8	4.123	4.61111
	10	2.789	3.6	4.667	5.67857
	11	2.6	3	5.5	4.40741
	12	2.4	4.6	5.34	5.34
	13	2.78	4.61	4.89	4.171
	14	1.9
	15	2.4
	16	1.9
	17	3.1

## Sheet: Figure 1c
	Figure 1 c
		Retina
		Iba1+ area/0.15mm2 (%)
	Mean	DMSO		XBD173
		3d	7d	3d	7d
	1	15.956	10.234	10.234	7.345
	2	12.0434	7.0345	11.93	5.04566
	3	8.03455	13.345	9.564	10.2244
	4	16.223	10.214	9.546	9.34
	5	15.345	9.334	10.223	6.778
	6	14.0978	11.0224	11.2334	8.224
	7	9.012	9.66	8.343	5.678
	8	10.334	7.976	10.342	8.3356
	9	11.034	8.23	8.445	7.933
	10	14.95	12.024	9.034	6.012
	11	13.931	10.003	7.904	4.567
	12	15	9.783	10.221	6.943
	13	16.033	8.02	8.435	4.953

## Sheet: Figure 1d
	Figure 1 d		Western Blots

## Sheet: Figure 1f
	Figure 1f	ELISA CCL2 Retina												ELISA IL-6 Retina												ELISA IL-1b Retina												ELISA TNF Retina
		Mean	DMSO					XBD173						Mean	DMSO					XBD173						Mean	DMSO					XBD173						Mean	DMSO					XBD173
			Naïve	6h	3d	7d	14d	Naïve	6h	3d	7d	14d			Naïve	6h	3d	7d	14d	Naïve	6h	3d	7d	14d			Naïve	6h	3d	7d	14d	Naïve	6h	3d	7d	14d			Naïve	6h	3d	7d	14d	Naïve	6h	3d	7d	14d
		1	1.19	188.52	73.98	0.93	18.71	4.3	23.34	2.4	8.62	0.57		1	32	145	42	43	48	31	43	32	52	76		1	169	83	276	235	285	193	120	176	310	160		1	45	43	34	35	36	53	13	33	32	67
		2	2.38	141.57	48.84	1.17	7.04	6.23	34.69	2.09	9.02	1.29		2	21	313	24	67	58	41	34	42	59	70		2	176	136	167	302	318	293	108	174	268	252		2	14	68	45	49	40	54	56	54	46	52
		3	3	244	76.68	16.88	2.01	5.92	53.74	1.3	4.49	0.66		3	180	233	17	61	63	55	55	55	37	38		3	210	88	140	303	227	210	130	262	185	152		3	19	47	55	47	41	59	62	109	16	32
		4	3.48	234	72	1.62	3	2.1	21	1.78	3.54	0.01		4	125	134	61	47	52	56	46	44	30	80		4	222	114	298	127	202	112	150	199	190	200		4	15	66	65	36	35	57	36	50	23	54
		5	2.24	199	77	9.11	3.34	2.32	19	2.1	1.93	2.34		5	131	228	41	66	44	63	56	54	57	58		5	210	180	253	145	252	328	215	260	210	268		5	27	55	34	10	40	94	52	49	33	39
		6	1.62	221	69	4	2.94	3.02	25	2.93	2.12	2.355		6	33	195	62	62	43	64	56	44	33	78		6	210	116	154	180	152	273	140	300	113	203		6	42	24	34	13	32	18	59	35	43	43
		7	2.52	221.34	89	2	4.23	2.73	20.3	2.21	2.65	3.405		7	63	413	55	38	71	71	19	50	81	79		7	124	257	126	213	193	208	108	301	268	233		7	53	49	15	44	19	41	47	77	40	38
		8	5.92	241.23	67	6	2.91	2.89	15.23	2.9	2.69	2.4		8	54	311	103	53	64	62	44	116	55	100		8	132	214	144	328	338	176	106	289	258	148		8	53	64	56	43	22	11	47	86	33	47
														9	192	296	146	73	59	65	45	46	93	69		9	131	221	149	238	288	164	127	223	293	203		9	54	56	56	34	11	36	34	66	63	57
														10	31	187	140	109	83	168	55	46	73	66		10	160	229	240	218	203	177	84	138	203	283		10	59	45	24	34	22	44	33	34	38	14
														11	41	166	54	135	74	81	67	45	52	102		11	130	62	230	238	233	203	104	250	243	228		11	57	22	49	33	19	45	40	30	60	14
														12	55	330	66	132	57	60	100	133	64	171		12	170	261	291	304	203	128	116	303	208	197		12	94	25	44	40	34	55	45	26	27	61
														13	168	197	44	133	118	64	126	107	75	120		13	127	234	297	244	248	304	127	278	177	181		13	18	31	22	45	15	40	33	25	45	97
														14	56	242	38	111	114	112	27	186	111	85		14	218	142	211	311	181	201	174	263	341	144		14	41	45	25	77	22	40	43	54	28	33
														15	63	354	34	131	147	120	24	147	151	66		15	177	252	248	241	151	263	110	321	301	151		15	11	83	104	106	25	74	34	45	50	22
														16	64	195	26	66	90	78	28	146	96	66		16	193	259	238	183	291	174	180	177	187	253		16	36	99	16	66	104	79	46	15	43	32
														17	71	250	122	55	77	65	34	55	35	70		17	293	230	308	211	174	204	173	281	209	199		17	44	45	54	34	44	70	44	49	58	21
														18	62	183				70	86					18	210	230					224					18	45					106
														19	65	243				54	65					19	85	114					231					19	55					68
														20	168	320				36	137					20	328	237					231					20	40					40
														21	81	319				65	102					21	273	180					151					21	40					45
														22	60	249				46	137					22	208	117					194					22	74					67
														23	64	250				86	87					23	168	247					184					23	79					77
														24	76	188				110	92					24	143	214					154					24	70					45
														25	90	227				102	111					25	153	212					159					25	106
														26	59					96						26	203											26	68
														27	59					87						27	128											27	40
														28	185					150						28	304											28	74
														29	158					166						29	231											29	79
														30	185					134						30	291											30	70
														31	189					150						31	241											31	116
														32	184					188						32	297											32	68
																										33	314											33	40

## Sheet: Figure 1h
	Figure 1 h
		RPE
		Grid cross points/cell
	Mean	DMSO		XBD173
		3d	7d	3d	7d
	1	3.12	3.41	5.96	5.5
	2	3.4	3.12	5	4.5
	3	3.17	4.2	6.25	4.7
	4	3.59	5.3	5.5	6.4
	5	3.75	4.5	4.95	6.3
	6	3.9	3.01	5.12	5.9
	7	2.8	2.99	5.43	5.2
	8	3.192	3.89	5.76	6.01
	9	3.01	4.89	3.87	4.9
	10	3.36	3.56	5.9	5.56
	11	2.654	3.9	4.85	4.45
	12	2.03	4.55	4	6.01
	13	3.01	4.7	5.09	5.77

## Sheet: Figure 1i
	Figure 1 i
		RPE
		Iba1+ area/0.15mm2 (%)
	Mean	DMSO		XBD173
		3d	7d	3d	7d
	1	13.546	8.234	10.234	5.345
	2	14.0434	9.0345	7.93	5.04566
	3	12.0345	10.345	9.564	6.2244
	4	14.223	11.214	7.546	7.34
	5	12.345	9.334	9.223	6.778
	6	14.0978	9.0224	11.2334	8.224
	7	11.012	9.6	8.343	5.678
	8	9.334	8.976	7.464	5.3356
	9	13.034	11.23	8.445	7.933
	10	11.95	9.024	9.034	6.012
	11	12.931	10.003	7.904	4.567
	12	13	9.783	10.5621	6.943
	13	14.556	8.02	8.435	6.953

## Sheet: Figure 1j
Figure 1j
		Western Blot

## Sheet: Figure 1l
	Figure 1l		ELISA CCL2 RPE												ELISA IL-6 RPE												ELISA IL-1b RPE												ELISA TNF RPE
			Mean	DMSO					XBD173						Mean	DMSO					XBD173						Mean	DMSO					XBD173						Mean	DMSO					XBD173
				Naïve	6h	3d	7d	14d	Naïve	6h	3d	7d	14d			Naïve	6h	3d	7d	14d	Naïve	6h	3d	7d	14d			Naïve	6h	3d	7d	14d	Naïve	6h	3d	7d	14d			Naïve	6h	3d	7d	14d	Naïve	6h	3d	7d	14d
			1	0.27	613.92	271.51	15.65	24.43	11	207.82	46.91	14.74	5.54		1	250	943	91	141	58	326	133	218	241	122		1	77	96	188	64	93	99	58	52	91	135		1	168	107	180	125	137	189	74	210	124	190
			2	5.92	379.61	254.37	26.15	22.49	4.43	115.79	32.37	26.66	16.76		2	300	696	226	159	53	116	121	142	267	111		2	106	123	85	54	88	77	44	59	88	118		2	161	259	258	135	136	199	154	190	137	109
			3	6.66	335.23	99.99	19.62	5.34	3.043	208.14	23.06	10.21	7.67		3	83	730	93	270	72	226	255	130	119	104		3	96	149	52	101	100	97	118	69	78	93		3	174	185	194	198	149	245	101	283	190	187
			4	8.91	443	159.33	34.84	10.73	2.93	170.344	23	12.31	5.83		4	670	531	352	253	72	351	188	203	257	132		4	88	132	151	143	100	88	130	56	98	35		4	128	166	142	169	169	244	171	151	134	180
			5	4.38	399.45	190.32	28.34	18.23	3.32	130.43	26.394	28.34	19.3		5	485	667	352	203	54	290	194	40	188	95		5	83	211	127	73	98	120	113	58	139	75		5	159	188	140	189	123	204	154	131	113	181
			6	9.99	467.3	240.88	23.1	19.76	6.43	165.34	18.33	23.44	16.909		6	330	969	251	118	48	290	94	134	185	69		6	73	91	111	111	118	64	92	51	30	64		6	110	265	135	136	157	102	156	129	127	163
			7	12.97	499.32	160.98	18.3	22.3	6.54	90.77	19.45	22	23.44		7	310	502	96	98	186	252	237	130	201	145		7	86	158	17	133	25	44	77	61	105	99		7	112	195	97	130	125	213	181	290	156	121
			8	11.83	502.45	200.03	19.03	21.22	3.98	100.23	22.34	17.34	21.72		8	240	1002	235	131	193	406	238	36	153	205		8	70	175	51	126	167	42	107	87	102	70		8	188	166	121	126	103	254	196	243	187	191
															9	311	1200	113	200	165	278	233	200	203	218		9	118	165	86	116	36	57	57	104	110	62		9	116	206	142	204	103	198	162	299	146	156
															10	90	895	93	371	221	332	260	55	160	118		10	87	124	70	103	120	79	132	120	97	82		10	92	181	119	358	152	341	200	365	186	171
															11	184	884	178	377	216	632	289	93	140	191		11	60	119	62	89	105	99	100	87	77	93		11	166	194	293	272	149	385	193	283	147	169
															12	200	820	176	452	166	598	233	33	135	420		12	82	173	78	76	42	103	98	91	36	104		12	100	155	281	302	194	299	195	183	201	201
															13	351	1302	96	727	211	489	40	126	470	459		13	135	136	185	141	65	64	97	76	51	94		13	209	261	265	341	142	201	175	190	363	400
															14	137	1234	250	377	378	432	91	183	525	394		14	89	170	133	101	51	88	86	44	121	84		14	188	106	195	410	286	167	199	449	274	424
															15	112	545	91	102	482	210	220	125	437	516		15	103	200	42	91	54	122	35	91	47	111		15	250	236	281	243	281	187	89	395	220	383
															16	132	391	175	271	539	199	181	377	311	393		16	70	257	91	134	57	134	146	57	138	65		16	244	181	361	299	361	174	132	286	389	258
															17	117	913	223	98	210	234	253	314	134	121		17	95	177	104	87	107	155	74	75	76	93		17	204	238	366	265	366	190	110	285	274	280
															18	101	1513				189	135					18	72	107				156	76					18	302	277				187	395
															19	122	1592				278	739					19	100	121				89	78					19	223	295				163	333
															20	351	1154				402	413					20	85	214				133	110					20	253	272				156	283
															21	260	864					301					21	113	274					101					21	165	302					183
															22	326	1337					370					22	42	134					133					22	341	141					190
															23	316	1296					670					23	67	200					86					23	345	145					249
															24	276											24	54											24	277
															25	351											25	104											25	225
															26	290											26	54											26	115
															27	290											27	77											27	265
															28	152											28	131											28	149
															29	446											29	137											29	241
															30	258											30	61											30	305

## Sheet: Figure 1m
	Figure 1 m
		AUC
		DMSO	DMSO + Photoreceptor debris	XBD173	XBD173 + Photoreceptor debris
		6723	27586	8867	24446
		10403	41063	22326	22278
		20982	36877	20397	21755
		23616	50521	15379	29957
		19174	36119	15421	22958
		20557	32224	20830	17151
		13744	36626	20912	20956
		24168	44963	13273	7308
		23283	32211	8380	8530
		29301	36878	9447	25912
		9162	27982	6332	24168

## Sheet: Figure 2b
	Figure 2b
	DMSO			XBD173
	3d	7d	14d	3d	7d	14d
	115	117.339	107.695	54	61.7582	59.6207
	131	107.381	88.5716	60	59.9662	62.356
	147	114.819	118.496	58	52.1257	57.5313
	136	113.289	102.109	104	44.0161	90.8325
	119	103.995	112.232	82	74.9125	70.03
	92	114.47	99.2267	55	83.7406	42
	129	124	83	66	54	36
	92	114	87	54	67	85
	129	101	116	63	52	56
	105	88	67	103	87	52
	134	137	78	94	34	39
	90	94	73	75	67	48
	115.171	88	115	75	54	44.42
	65.1866	89	72	64	67	43.89
	126.974	68	61	80	52	43.9
	116.309	66	123	77	87	46.88
	113.583	56	113	91	57	53.44
	121.857	115	99	44	52	50.19
	143	135	78	56	62	53.09
	133	156	94	60	58.34	55.5
	96	109	83	58	64	34.44
	77	111	94	60	61.43	60.66
	103	106	100	75.3	49.2432	47.43
	145	99	99	57.6	54.453	36
	133	80	78	70.22	61.34	65
	143	99		87.78	43.435
	125			77
	134			84.35
	130			74.4
	130			68.14
	119			107.56
	137			95
	161			44
	107			134
	114			117
	122			99
	120			61
	120			77
	142			98
	156			96
	167			90
	135			74
	131			72
	89			75.71
	116			87
	119			53
	146			78
	107			65.52
	150			89.22
	146			71.86
	113			99.47
	147			55.68
	110			94.55
	121			80.47
	126			86.07
	99			80.05

[truncated: 80 more sheets: Figure 2c, Figure 2e, Figure 2f, Figure2g, Figure 2i, Figure 3b, Figure 3c, Figure 3d, Figure 3f, Figure 3 h, Figure 3i, Figure 3j, Figure 3l, Figure 3m, Figure 4b, Figure 4c, Figure 4e, Figure 4f, Figure 4g, Figure 4i …]
